# Supplementary material for: Phosphoserine Aminotransferase Pathogenetic Variants in Serine Deficiency Disorders: A Functional Characterization
Source: Biomolecules. 2023 Aug 4;13(8):1219. doi: 10.3390/biom13081219 (PMC10452355; doi:10.3390/biom13081219)
Supplement: Supplementary file 1 [file biomolecules-13-01219-s001.zip]

Archive with 1 entries (1 files):
- biomolecules-2495937-supplementary.pdf
